# Supplementary material for: Genome-wide identification and expression profiling of the COBRA-like genes reveal likely roles in stem strength in rapeseed (Brassica napus L.)
Source: PLoS One. 2021 Nov 24;16(11):e0260268. doi: 10.1371/journal.pone.0260268 (PMC8612548; doi:10.1371/journal.pone.0260268)
Supplement: S1 Table — (XLSX) [file pone.0260268.s003.xlsx]

## Sheet: S1 Table
S1 Table: Primer sequences designed for qRT-PCR of selected BnaCOBLs
GeneName	GeneID	Forward primer	Reverse primer
BnaCOBL19	BnaA10G0207600ZS	GTACCTCATTGTTGTAAGAAAGT	TCAAAGCTTGTGTCTTTCTTCG
BnaCOBL24	BnaC02G0069900ZS	GAGGAAGACGCAAGCTTTGA	GGTTTGGAACAGCTTAAACCAAT
BnaCOBL41	BnaC09G0064600ZS	TTGTGGTCCAGCTAAGGTTGTT	AGTGGGTGTTCTTTGGGCG
BnaCOBL9	BnaA03G0404800ZS	GATCTACTTTAACGGAGACAAC	GGCGGAGAAGACAGAGAAC
BnaCOBL35	BnaC07G0377500ZS	CCGTAAAGATCAATCAACGTTTA	GGACGGCGGAGAAGAAGA
BnACT7	BnaA10g06670D	GAACCCTTTTGAATGTCTCTCG	CGGCAAAAAGAAAACCAAAGAC
