# Supplementary material for: Genome-wide identification and expression profiling of the COBRA-like genes reveal likely roles in stem strength in rapeseed (Brassica napus L.)
Source: PLoS One. 2021 Nov 24;16(11):e0260268. doi: 10.1371/journal.pone.0260268 (PMC8612548; doi:10.1371/journal.pone.0260268)
Supplement: S2 Table — (XLSX) [file pone.0260268.s004.xlsx]

## Sheet: S2 Table
S2 Table: Basic information concerning COBLs in B.napus, B. rapa, and B. oleracea.
Specises	Gene_Name	GeneID	Chr.	Strand	Start	End	Exons	Lentgh /bp	Protein /aa	MW.1 /Kda	pI.2	Location
Brassica napus	BnaCOBL1	BnaA01G0164500ZS	A01	-	9704428	9707271	4	2844	663	73.53	9.3	Cell membrane
	BnaCOBL2	BnaA01G0191500ZS	A01	+	11503155	11505965	2	2811	660	72.33	6.34	Cell membrane
	BnaCOBL3	BnaA01G0313400ZS	A01	+	29147915	29151539	3	3625	672	74.71	9.05	Cell membrane
	BnaCOBL4	BnaA01G0338800ZS	A01	+	31082695	31085117	2	2423	667	72.74	8.25	Cell membrane
	BnaCOBL5	BnaA02G0090100ZS	A02	+	4756768	4757548	3	781	217	24.6	5.25	Cell membrane
	BnaCOBL6	BnaA02G0356500ZS	A02	+	31531768	31534420	6	2653	439	49.39	9.17	Cell membrane
	BnaCOBL7	BnaA03G0064300ZS	A03	+	3040396	3046187	8	5792	556	60.25	9.74	Cell membrane
	BnaCOBL8	BnaA03G0363800ZS	A03	-	19342092	19345539	3	3448	668	74.36	9.15	Cell membrane
	BnaCOBL9	BnaA03G0404800ZS	A03	-	21914575	21917077	7	2503	457	51.09	8.8	Cell membrane
	BnaCOBL10	BnaA03G0405100ZS	A03	-	21927662	21928549	4	888	206	23.06	9.86	Nucleus
	BnaCOBL11	BnaA05G0351800ZS	A05	+	35447517	35449496	3	1980	404	45.48	8.93	Cell membrane
	BnaCOBL12	BnaA06G0060100ZS	A06	-	3651606	3654030	6	2425	307	34.24	6.34	Cell membrane
	BnaCOBL13	BnaA06G0370200ZS	A06	-	43889423	43891604	6	2182	436	48.93	8.99	Cell membrane
	BnaCOBL14	BnaA07G0102100ZS	A07	-	14951409	14953350	2	1942	259	28.99	7.98	Cell membrane
	BnaCOBL15	BnaA08G0167900ZS	A08	+	20774893	20777620	4	2728	669	74.47	9.2	Cell membrane
	BnaCOBL16	BnaA08G0292200ZS	A08	+	27058911	27061541	6	2631	434	48.91	6.72	Cell membrane
	BnaCOBL17	BnaA09G0051700ZS	A09	-	3151566	3154068	2	2503	662	72.98	5.26	Cell membrane
	BnaCOBL18	BnaA09G0074000ZS	A09	-	4418378	4430388	12	12011	403	45.02	8.83	Cell membrane
	BnaCOBL19	BnaA10G0207600ZS	A10	-	22197445	22198204	3	760	200	22.06	9.09	Cell membrane
	BnaCOBL20	BnaC01G0211300ZS	C01	-	15688494	15691321	4	2828	665	73.65	9.23	Cell membrane
	BnaCOBL21	BnaC01G0242200ZS	C01	+	18509377	18512611	2	3235	659	72.26	6.9	Cell membrane
	BnaCOBL22	BnaC01G0387400ZS	C01	+	44952080	44955183	3	3104	671	74.59	8.98	Cell membrane
	BnaCOBL23	BnaC01G0418400ZS	C01	+	48375031	48377475	2	2445	664	72.66	7.72	Cell membrane
	BnaCOBL24	BnaC02G0069900ZS	C02	+	4278108	4278995	3	888	243	27.17	9.34	Cell membrane
	BnaCOBL25	BnaC02G0479700ZS	C02	+	58374958	58377631	6	2674	447	50.25	9.12	Cell membrane
	BnaCOBL26	BnaC03G0074300ZS	C03	+	3802982	3805818	4	2837	224	24.48	8.78	Cell membrane
	BnaCOBL27	BnaC03G0170500ZS	C03	+	9524626	9525651	3	1026	213	23.98	6.18	Cell membrane
	BnaCOBL28	BnaC03G0443900ZS	C03	-	31067747	31070840	3	3094	661	73.68	8.94	Cell membrane
	BnaCOBL29	BnaC05G0075400ZS	C05	-	4251041	4255923	9	4883	564	63.44	8.41	Cell membrane
	BnaCOBL30	BnaC05G0215700ZS	C05	-	15896780	15899399	7	2620	318	35.99	6.39	Cell membrane
	BnaCOBL31	BnaC05G0283300ZS	C05	+	24358791	24359601	2	811	220	24.36	10.09	Cell membrane
	BnaCOBL32	BnaC05G0567000ZS	C05	-	57749114	57751139	6	2026	458	50.77	9.2	Cell membrane
	BnaCOBL33	BnaC05G0569800ZS	C05	-	57902912	57904913	6	2002	454	50.34	9.11	Cell membrane
	BnaCOBL34	BnaC07G0321400ZS	C07	+	46165357	46167691	6	2335	436	48.95	8.96	Cell membrane
	BnaCOBL35	BnaC07G0377500ZS	C07	-	50196256	50198718	7	2463	458	51.23	8.87	Cell membrane
	BnaCOBL36	BnaC07G0377800ZS	C07	-	50209758	50210649	3	892	232	26.02	9.8	Cell membrane
	BnaCOBL37	BnaC08G0171300ZS	C08	+	28070270	28074314	3	4045	211	23.32	10.06	Cell membrane
	BnaCOBL38	BnaC08G0172100ZS	C08	-	28118397	28120822	3	2426	699	77.68	9.04	Cell membrane
	BnaCOBL39	BnaC08G0196700ZS	C08	-	30517823	30525848	6	8026	433	48.6	7.51	Cell membrane
	BnaCOBL40	BnaC09G0038100ZS	C09	-	2424657	2427121	2	2465	662	73	5.26	Cell membrane
	BnaCOBL41	BnaC09G0064600ZS	C09	-	4207521	4210457	7	2937	456	50.98	8.86	Cell membrane
	BnaCOBL42	BnaC09G0064700ZS	C09	-	4215181	4217152	8	1972	209	24	9.42	Mitochondrion
	BnaCOBL43	BnaC09G0466300ZS	C09	+	57772287	57773097	2	811	220	24.3	9.9	Cell membrane
	BnaCOBL44	BnaC09G0470600ZS	C09	-	58156839	58160236	3	3398	530	58.82	7.53	Cell membrane
Brassica rapa	BraCOBL1	BraA01g017810.3C	A01	-	9459922	9462766	4	2845	667	74.1062	9.29	Cell membrane
	BraCOBL2	BraA01g020750.3C	A01	+	11192819	11195279	2	2461	659	72.2903	6.54	Cell membrane
	BraCOBL3	BraA01g033000.3C	A01	+	22513765	22516701	3	2937	672	74.6067	9.05	Cell membrane
	BraCOBL4	BraA01g035640.3C	A01	+	24384447	24386855	2	2409	667	72.7353	8.12	Cell membrane
	BraCOBL5	BraA02g006110.3C	A02	+	2899950	2902030	6	2081	423	47.1883	9.12	Cell membrane
	BraCOBL6	BraA02g009590.3C	A02	+	4586626	4587429	3	804	209	24.1369	6.82	Extracellular
	BraCOBL7	BraA02g039040.3C	A02	+	27135836	27138488	6	2653	439	49.3868	9.17	Cell membrane
	BraCOBL8	BraA03g007000.3C	A03	+	3000643	3002935	6	2293	429	47.873	9.22	Cell membrane
	BraCOBL9	BraA03g039440.3C	A03	-	19524847	19527540	3	2694	668	74.3275	9.15	Cell membrane
	BraCOBL10	BraA03g043890.3C	A03	-	22204000	22206193	7	2194	457	51.0926	8.8	Cell membrane
	BraCOBL11	BraA03g043920.3C	A03	-	22216862	22217749	4	888	206	23.06	9.86	Extracellular
	BraCOBL12	BraA05g026640.3C	A05	+	20085532	20086945	3	1414	373	41.4367	8.67	Cell membrane
	BraCOBL13	BraA05g041100.3C	A05	-	27728116	27730120	6	2005	455	50.4087	9.11	Cell membrane
	BraCOBL14	BraA06g006660.3C	A06	-	3752057	3755118	9	3062	516	58.1681	8.03	Cell membrane
	BraCOBL15	BraA06g036270.3C	A06	-	24428580	24430866	6	2287	436	48.9263	8.99	Cell membrane
	BraCOBL16	BraA08g019530.3C	A08	+	15165318	15168011	4	2694	669	74.5234	9.18	Cell membrane
	BraCOBL17	BraA08g032400.3C	A08	+	21573487	21575907	6	2421	433	48.7638	7.51	Cell membrane
	BraCOBL18	BraA09g004470.3C	A09	-	2708122	2710576	2	2455	662	73.0953	5.33	Cell membrane
	BraCOBL19	BraA09g006780.3C	A09	-	3919519	3921913	7	2395	458	51.2508	8.86	Cell membrane
	BraCOBL20	BraA10g023880.3C	A10	-	16452235	16454757	5	2523	406	45.8297	9.55	Cell membrane
Brassica oleracea	BolCOBL1	BolC1t02258H	C01	-	15201341	15204168	4	2828	666	73.6898	9.26	Cell membrane
	BolCOBL2	BolC1t02633H	C01	+	18160853	18163557	2	2705	660	72.3123	6.91	Cell membrane
	BolCOBL3	BolC1t04322H	C01	+	39631571	39635412	6	3842	846	93.167	8.55	Cell membrane
	BolCOBL4	BolC1t04702H	C01	+	43062941	43065374	2	2434	661	72.1445	7.37	Cell membrane
	BolCOBL5	BolC2t06711H	C02	+	4245636	4247680	6	2045	453	50.7025	9.18	Cell membrane
	BolCOBL6	BolC2t07139H	C02	+	7124811	7125616	3	806	211	24.1598	5.58	Extracellular
	BolCOBL7	BolC2t11650H	C02	+	56646866	56649539	6	2674	458	51.4271	9.07	Cell membrane
	BolCOBL8	BolC3t13340H	C03	+	4092580	4094487	6	1908	432	48.0104	9.16	Cell membrane
	BolCOBL9	BolC3t17411H	C03	-	31331577	31334126	3	2550	662	73.6766	8.94	Cell membrane
	BolCOBL10	BolC5t29536H	C05	-	3857852	3860592	9	2741	572	64.5529	9.19	Cell membrane
	BolCOBL11	BolC5t31103H	C05	-	15340975	15343593	7	2619	319	36.0922	6.3	Extracellular
	BolCOBL12	BolC5t35099H	C05	+	54563715	54565811	6	2097	458	50.6631	9.16	Cell membrane
	BolCOBL13	BolC7t44360H	C07	+	43892639	43894921	6	2283	437	48.9663	8.96	Cell membrane
	BolCOBL14	BolC7t44993H	C07	-	47930745	47932891	7	2147	459	51.3018	8.8	Cell membrane
	BolCOBL15	BolC7t44996H	C07	-	47944053	47944944	4	892	207	22.8997	9.78	Extracellular
	BolCOBL16	BolC7t45164H	C07	-	48964668	48965741	3	1074	219	24.3474	5.95	Cell membrane
	BolCOBL17	BolC8t47162H	C08	+	2627146	2628170	3	1025	219	24.4886	6.11	Cell membrane
	BolCOBL18	BolC8t48690H	C08	+	24326784	24328873	2	2090	228	25.3391	9.8	Extracellular
	BolCOBL19	BolC8t48698H	C08	-	24376547	24378870	3	2324	666	74.039	9.12	Cell membrane
	BolCOBL20	BolC8t48949H	C08	-	26185259	26187917	7	2659	456	51.0575	6.77	Cell membrane
	BolCOBL21	BolC9t53438H	C09	-	3122515	3124975	2	2461	663	72.9971	5.26	Cell membrane
	BolCOBL22	BolC9t53714H	C09	-	4886798	4889217	7	2420	458	51.1036	8.86	Cell membrane
	BolCOBL23	BolC9t53715H	C09	-	4894865	4896882	5	2018	234	25.6048	9.89	Extracellular
1 Molecular weight
2 Isoelectric point
