# Supplementary material for: Genome-wide identification and expression profiling of the COBRA-like genes reveal likely roles in stem strength in rapeseed (Brassica napus L.)
Source: PLoS One. 2021 Nov 24;16(11):e0260268. doi: 10.1371/journal.pone.0260268 (PMC8612548; doi:10.1371/journal.pone.0260268)
Supplement: S3 Table — (XLSX) [file pone.0260268.s005.xlsx]

## Sheet: S3 Table
S3 Table: Orthologous COBL gene pairs between B. napus and B. rapa or B. oleracea.
Subgenome	GeneID	GeneName	COBLs in B. rapa or B. oleracea
Bn_A subgenome	BnaA01G0164500ZS	BnaCOBL1	BraCOBL1
	BnaA01G0191500ZS	BnaCOBL2	BraCOBL2
	BnaA01G0313400ZS	BnaCOBL3	BraCOBL3
	BnaA01G0338800ZS	BnaCOBL4	BraCOBL4
	BnaA02G0090100ZS	BnaCOBL5	BraCOBL6
	BnaA02G0356500ZS	BnaCOBL6	BraCOBL7
	BnaA03G0064300ZS	BnaCOBL7	BraCOBL8
	BnaA03G0363800ZS	BnaCOBL8	BraCOBL9
	BnaA03G0404800ZS	BnaCOBL9	BraCOBL10
	BnaA03G0405100ZS	BnaCOBL10	BraCOBL11
	BnaA05G0351800ZS	BnaCOBL11	BraCOBL12
	BnaA06G0060100ZS	BnaCOBL12	BraCOBL14
	BnaA06G0370200ZS	BnaCOBL13	BraCOBL15
	BnaA07G0102100ZS	BnaCOBL14	-
	BnaA08G0167900ZS	BnaCOBL15	BraCOBL16
	BnaA08G0292200ZS	BnaCOBL16	BraCOBL17
	BnaA09G0051700ZS	BnaCOBL17	BraCOBL18
	BnaA09G0074000ZS	BnaCOBL18	BraCOBL19
	BnaA10G0207600ZS	BnaCOBL19	BraCOBL20
Bn_C subgenome	BnaC01G0211300ZS	BnaCOBL20	BolCOBL1
	BnaC01G0242200ZS	BnaCOBL21	BolCOBL2
	BnaC01G0387400ZS	BnaCOBL22	BolCOBL3
	BnaC01G0418400ZS	BnaCOBL23	BolCOBL4
	BnaC02G0069900ZS	BnaCOBL24	BolCOBL5
	BnaC02G0479700ZS	BnaCOBL25	BolCOBL7
	BnaC03G0074300ZS	BnaCOBL26	BolCOBL8
	BnaC03G0170500ZS	BnaCOBL27	-
	BnaC03G0443900ZS	BnaCOBL28	BolCOBL9
	BnaC05G0075400ZS	BnaCOBL29	BolCOBL10
	BnaC05G0215700ZS	BnaCOBL30	BolCOBL11
	BnaC05G0283300ZS	BnaCOBL31	-
	BnaC05G0567000ZS	BnaCOBL32	BolCOBL12
	BnaC05G0569800ZS	BnaCOBL33	BolCOBL12
	BnaC07G0321400ZS	BnaCOBL34	BolCOBL13
	BnaC07G0377500ZS	BnaCOBL35	BolCOBL14
	BnaC07G0377800ZS	BnaCOBL36	BolCOBL15
	BnaC08G0171300ZS	BnaCOBL37	BolCOBL18
	BnaC08G0172100ZS	BnaCOBL38	BolCOBL19
	BnaC08G0196700ZS	BnaCOBL39	BolCOBL20
	BnaC09G0038100ZS	BnaCOBL40	BolCOBL21
	BnaC09G0064600ZS	BnaCOBL41	BolCOBL22
	BnaC09G0064700ZS	BnaCOBL42	BolCOBL23
	BnaC09G0466300ZS	BnaCOBL43	-
	BnaC09G0470600ZS	BnaCOBL44	-
