# Supplementary material for: Genome-wide identification and expression profiling of the COBRA-like genes reveal likely roles in stem strength in rapeseed (Brassica napus L.)
Source: PLoS One. 2021 Nov 24;16(11):e0260268. doi: 10.1371/journal.pone.0260268 (PMC8612548; doi:10.1371/journal.pone.0260268)
Supplement: S4 Table — (XLSX) [file pone.0260268.s006.xlsx]

## Sheet:  S4 Table
S4 Table: Cis-acting regulatory elements related to stress, light and phytohormone responsiveness in the promoter region of BnaCOBL genes.
Subgroup	Name	Unnamed__4 "CTCC"	SA responsiveness	MeJA responsiveness		GA responsiveness			ETH responsiveness	Auxin responsiveness		ABA responsiveness			MYB	Stress responsiveness											Light responsiveness
			TCA-element	TGACG-motif	CGTCA-motif	P-box	GARE-motif	TATC-box	ERE	TGA-element	AuxRR-core	ABRE	ABRE3a	ABRE4		W box	ARE	WUN-motif	STRE	WRE3	TC-rich repeats	DRE1	LTR	GC-motif	MYC	as-1	G-Box	Box 4	GT1-motif	AE-box	MRE	TCT-motif	ATCT-motif	I-box	chs-CMA1a	3-AF1 binding site	GA-motif	ATC-motif	GATA-motif	TCCC-motif	Sp1	LAMP-element	ACE	AAAC-motif	chs-CMA2a	chs-CMA2c	AT1-motif	LS7
AtCOB	BnaCOBL9	5		1	1		1	1	2			2			6		4	2	1				1		3	1	1	3	1		1	1	1		1
AtCOB	BnaCOBL35	5					1		5			1			3		3	1	1				1		2		1	6			1																1
AtCOB	BnaCOBL41	6	1			1	1		5			2			2	2	6	4	1			1			2		2	5			1								2						1		1
AtCOBL1	BnaCOBL32	6	2	2	2		1			1		3	1	1	3		1					2	1			2	2	2	1	2				2								1
AtCOBL1	BnaCOBL33	6	2	2	2					1		3	1	1	2		1					2	1			2	2	2	1	2				2
AtCOBL2/3	BnaCOBL27	6		1	1				4			2	2	2	2		4		2	1			2			1	4	3	1		2				1		1
AtCOBL2/3	BnaCOBL6	5		2	2				2		1				5	1		1			1				3	2		1	2		1					1	1			1
AtCOBL2/3	BnaCOBL13	3		2	2		1				1	1	1	1	7		2				3					2	1	1		2					1		1				2
AtCOBL2/3	BnaCOBL25	5		2	2				2		1				5	2		1			1				3	2		1	1		1					1	1			1
AtCOBL2/3	BnaCOBL30	3		1	1				3			1			4	1	1		2	1			1			1	1	1	2	2	1	3	3						1				1
AtCOBL2/3	BnaCOBL34	3							5						3	1	2		1						1			1	3	1					1
AtCOBL4	BnaCOBL7	10		2	2	1	1			1		3	1	1	2		3		1		1		1		4	2	3		1			1				1						1
AtCOBL4	BnaCOBL19	8		4	4	1			2			2			2		1								3	4	3	1	2	2					1
AtCOBL4	BnaCOBL24	10	1	2	2	1	1			2		2			4	1				1	1	1			2	2	3		2	3	1	1			1
AtCOBL4	BnaCOBL26	9		2	2	1	1					2			2		4		1		2				3	2	4		1			2				1
AtCOBL5	BnaCOBL10	21										6			5		2								1		6				1	2		2				1		1
AtCOBL5	BnaCOBL18	3					1		3						4	4	5						1		4			3				2	2						2
AtCOBL5	BnaCOBL36	21					1			1		6			3		2								2		6				1	2		1						1
AtCOBL5	BnaCOBL42	9		1	1	1			2			2			6	1	3		1	3	1			1		1	2	1				1
AtCOBL6	BnaCOBL12	10		5	5						1	2			7	1	6								1	5	2	4	1										1					1
AtCOBL6	BnaCOBL16	1										1			3		3		2		1	1			4		1	2		2	1							1
AtCOBL6	BnaCOBL29	5		4	4	1			1			2	1	1	12	2	3	2			1				7	4	1	2	2											1
AtCOBL6	BnaCOBL39	1										1			2		4		2		2	1			3		1	1		3	1						1		2
BnaCOBL5/44	BnaCOBL5	13		1	1	1				1		1	1	1	5		2		2				1		1	1	1		1		1	1	1	1				1	1
BnaCOBL5/44	BnaCOBL44	4		2	2	1			1			5	1	1	6		2								3	2	6		4			1							1				1
AtCOBL7	BnaCOBL2	3		2	2							2	1	1	3	2	3		1						4	2	2	1	2			1										1
AtCOBL7	BnaCOBL21	2	1					1	2						1	2	3	3							4		1	2	2			1	1									1
AtCOBL8	BnaCOBL4	3		1	1	1			2			1				1									5	1	1	2				2	1
AtCOBL8	BnaCOBL23	5		4	4	1			3		1	2					1		3		2				3	4	2	2	1		1			1
AtCOBL9	BnaCOBL17	6		1	1							2			3	3	3	1	2	1					8	1	3		1
AtCOBL9	BnaCOBL40	4		1	1				1			4					6		2		1		2		1	1	4	3	1		1						1				2							1
AtCOBL10	BnaCOBL3	5	1												1		1		3						4				1	1		1					1			1		1
AtCOBL10	BnaCOBL8	4				2			3						3		2			1	1								1	2		1	1	1	1		1	1
AtCOBL10	BnaCOBL11	4													5		2	1	1				2		3			2				1		1					1
AtCOBL10	BnaCOBL22	5	1	1	1				1	1					3		2	2			1				5	1			1	1		3	1				1	1
AtCOBL10	BnaCOBL28	6	1	2	2						1	1			4		1		1	1					5	2				1		1						1
AtCOBL11	BnaCOBL1	11										3			4		4		1	1	1		1		3		2			1		2		1
AtCOBL11	BnaCOBL14	4				1			2						5		2				1				2			6	1		1	1	1		1						2					1
AtCOBL11	BnaCOBL15	6		1	1	1	2			1		2			5		2		1					1	3	1	1	1	1	1	1	1		1
AtCOBL11	BnaCOBL20	11		1	1	2			1			1			9		2			1	3		1		6	1	2	1	3	1		3
AtCOBL11	BnaCOBL31	5							1	1					3		2	1	1	2					2					1		1
AtCOBL11	BnaCOBL37	4							1						4		2	2	1	2					3			1	1	1		1
AtCOBL11	BnaCOBL38	7		2	2	2			1	1		2			4		5		1						2	2	2				1	2	1						1
AtCOBL11	BnaCOBL43	5		1	1				1			1	1	1	3	1		1	2	1					1	1	1		2	2		1
