# Supplementary material for: Genome-wide identification and expression profiling of the COBRA-like genes reveal likely roles in stem strength in rapeseed (Brassica napus L.)
Source: PLoS One. 2021 Nov 24;16(11):e0260268. doi: 10.1371/journal.pone.0260268 (PMC8612548; doi:10.1371/journal.pone.0260268)
Supplement: S5 Table — (XLSX) [file pone.0260268.s007.xlsx]

## Sheet: S5 Table
S5 Table : TPM values of BnaCOBLs in different tissues and stems with distinct SBR.
GeneName	stem	sepal	pistil	stamen	ovule	pericarp	blossomy pistil	wilting pistil	root	flower	leaf	silique	FH	FL	SH	SL
BnaCOBL1	0	0	0.04	12.96	0	0	0.03	0.86	0.05	12.01	0	0	0.0133333	0.0133333	0.0133333	0
BnaCOBL2	31.38	17.76	13.37	2.44	9.84	21.47	63.55	106.77	138.5	5.33	5.82	10.64	6.05	4.07	3.29333	3.99
BnaCOBL3	0	0.66	3.35	210.29	0.06	0	7.63	58.3	3.81	34.14	0	0	0.11	0.15	0.01	0.02
BnaCOBL4	29.39	29.21	3.21	1.16	6.41	18.77	38.61	77.83	113.81	2.14	7.85	6.9	10.73	5.01667	4.73333	2.47333
BnaCOBL5	0	0	0	0	0	0	0	0	0	0	0	0	0	0	0	0.0566667
BnaCOBL6	0	0	1.52	0.24	125.12	2.17	0.31	16.38	6.82	0.73	0.06	11.54	0.0233333	0.02	0.04	0.02
BnaCOBL7	4.09	0.74	0.84	0.22	4.95	0.82	0.66	0.29	0.81	0.8	0.82	1.1	5.42	7.24667	2.37667	1.13
BnaCOBL8	0.03	0.74	3.49	225.3	0.03	0.17	7.23	47.46	4.64	39.34	0.03	0	0.17	0.226667	0.0466667	0.0333333
BnaCOBL9	76.85	15.94	45.62	15.36	31.68	167.9	6.99	2.38	19.97	29.1	18.77	60.59	51.9733	20.0867	12.1333	8.16
BnaCOBL10	0.19	27.36	1.02	0.34	0.17	1.25	2.49	2.51	0.26	0.1	0.56	0.31	0.09	0.456667	0.0533333	2.11
BnaCOBL11	0	0	0	0	0	0	0	0	0	0.04	0	0.04	0	0	0.0866667	0
BnaCOBL12	0	0	0	0	0	0	0	0	0	3.28	0	0	0	0	0	0
BnaCOBL13	35.88	32.51	13.59	8.73	30.69	5.7	70.5	62.48	16.09	8.93	15.88	18.22	7.96333	3.50333	5.73333	4.03667
BnaCOBL14	0	0	0	0	0	0	0	0	0	0	0	0	0	0	0	0
BnaCOBL15	0	0.03	0.04	12	0	0	0.03	0.24	0.05	7.47	0	0	0	0	0	0.0133333
BnaCOBL16	0.84	0.13	6.65	0	95.44	6.24	0	0.33	1.36	1.78	0.24	67.4	0.916667	0.293333	0.116667	0.0166667
BnaCOBL17	0	0	0.14	0	0	0	0	0	0	0.02	0	0	0	0.01	0	0
BnaCOBL18	78.36	6.96	42.4	5.87	2.68	0	6.71	4.34	0	18.76	32.54	41.31	40.3033	38.1167	17.9567	23.48
BnaCOBL19	10.1	0	0.18	0.18	0.18	0	0	0	0	0.42	0	2.07	12.3433	30.1	6.38	0.326667
BnaCOBL20	0.04	0.19	0.04	13.38	0.11	0.22	0.25	0.71	0.14	12.24	0	0.02	0.0166667	0.01	0.13	0.06
BnaCOBL21	42.68	15.3	16.76	4.73	20.65	27.44	53.18	58.61	109.33	8.24	11.62	16.18	10.17	8.12667	6.3	6.26333
BnaCOBL22	0.06	0.96	3.36	217.46	0.03	0.14	9.67	59.72	5.92	30.2	0.05	0.04	0.17	0.166667	0.03	0.01
BnaCOBL23	38.03	20.17	4.44	0.65	5.47	21.39	24.83	53.17	75.14	1.79	6.85	7.16	8.56667	3.12333	3.59667	2.92
BnaCOBL24	9.3	0	0.13	0	0	0	0	0	0.1	0.46	0.72	2.09	14.6433	56.26	11.6533	0.656667
BnaCOBL25	0	0	0	0	65.13	0	0	4.83	1.49	0.1	0	3.41	0	0	0	0
BnaCOBL26	32.5	0.76	0.89	0.3	41.38	2.73	0.13	0.2	2.24	1.83	2.12	2.18	18.88	36.0367	9.07333	0.42
BnaCOBL27	0	0	0	0.65	0	0	2.08	1.13	1.1	0.38	0	0	5.02333	2.46	3.55333	2.49667
BnaCOBL28	0.03	0.88	4.27	261.45	0	0.2	9.85	68.53	5.74	42.3	0.08	0.03	0.19	0.24	0.126667	0.0733333
BnaCOBL29	0	0	0.04	0.04	1.13	0	0	0	0	5.63	0	0	0	0	0	0
BnaCOBL30	0	0	0	3.59	0.18	0	0.23	0.83	0.07	1.25	0	0	0.53	0.113333	0.19	0.253333
BnaCOBL31	0	0	0	0	0	0	0	0	0	0	0	0	0	0	0	0
BnaCOBL32	0	0	0.17	0	4.62	0.07	0	0	0	0.72	0.03	0.07	0.166667	0.77	0.84	0.523333
BnaCOBL33	0	0	0.11	0	4.92	0.14	0	0	0.04	0.73	0	0.07	0.103333	0.34	0.383333	0.46
BnaCOBL34	11.83	10.65	8.8	4.37	30.46	14.78	169.22	52.24	56.05	7.15	11.67	12.51	5.39667	6.09667	9.75667	9.83667
BnaCOBL35	94.01	9.88	77.18	26.78	37.94	145.28	5.82	1.38	29.27	38.66	20.44	85.06	68.3133	31.8333	18.8233	9.75
BnaCOBL36	0.63	6.25	1.27	0.14	0.14	1.03	1.94	0.94	1.81	1.23	1.31	0.69	0.88	1.03667	1.86	1.58
BnaCOBL37	0	0	0	0	0	0	0	0	0	0	0	0	0	0	0	0
BnaCOBL38	0	0.06	0.3	21.32	0	0.04	0.24	2.15	0.21	9.67	0	0	0.0466667	0.03	0.01	0.0133333
BnaCOBL39	0	0	0.36	0	12.49	1.84	0	0.08	0.05	0.18	0	5.46	0.503333	0.02	0.633333	0
BnaCOBL40	0.16	0	0.11	0.04	0	0	0	0	0.03	0.47	0	0	0	0.0566667	0.0133333	0
BnaCOBL41	67.68	27.87	73.54	12.32	39.6	240.28	14.27	9.81	183.94	29.78	40.42	87.63	139.203	15.3533	49.1433	7.16333
BnaCOBL42	0	0	0	0	0	0	0	0	0	0	0	0	0	0	0	0
BnaCOBL43	0	0	0	0	0	0	0	0	0	0	0	0	0	0	0	0
BnaCOBL44	0	0.04	0	0	0	0	0.04	0	0	0	0	0	0	0	0.0166667	0
